# Supplementary material for: Association of microbial dynamics with urinary estrogens and estrogen metabolites in patients with endometriosis
Source: PLoS One. 2021 Dec 16;16(12):e0261362. doi: 10.1371/journal.pone.0261362 (PMC8675749; doi:10.1371/journal.pone.0261362)
Supplement: S1 File — (ZIP) [file pone.0261362.s002.zip]

Archive with 5 entries (5 files):
- Minimal Data Set/BacterialOTUTablewTaxEditedHuman.biom
- Minimal Data Set/BacterialOTUTablewTaxEditedHumanVagina.biom
- Minimal Data Set/EOSIS_CombineMapFile__SampleType_Vaginal_Swab_noNegControl_DiseaseTimeOCP.txt
- Minimal Data Set/EOSIS_CombineMapFile_SampleType_Fecal_Swab_DiseaseTimeOCP.txt
- Minimal Data Set/EstrogenMetaboliteAnalysis.xlsx
