# Supplementary material for: Association of microbial dynamics with urinary estrogens and estrogen metabolites in patients with endometriosis
Source: PLoS One. 2021 Dec 16;16(12):e0261362. doi: 10.1371/journal.pone.0261362 (PMC8675749; doi:10.1371/journal.pone.0261362)
Supplement: S1 File — (ZIP) [file pone.0261362.s002.zip › Minimal Data Set/EOSIS_CombineMapFile__SampleType_Vaginal_Swab_noNegControl_DiseaseTimeOCP.txt]

#SampleID	BarcodeSequence	LinkerPrimerSequence	Timepoint	Timepoint2	TIME	SampleType	Disease	Stage	Samples_collected	OCPs__day_of_surgery	OCPs__Post-Op	Type_of_OCP_Depo	DiseaseXTime	DiseaseXTimeXOCP	Description
EOSIS13AV	NA	NA	A	Date_of_surgery	DOS	Vaginal_Swab	Case	1	Yes	No	No	N_A	CaseA	CaseA_No	Human
EOSIS21AV	NA	NA	A	Date_of_surgery	DOS	Vaginal_Swab	Case	4	Yes	No	No	N_A	CaseA	CaseA_No	Human
EOSIS27AV	NA	NA	A	Date_of_surgery	DOS	Vaginal_Swab	Case	4	Yes	No	No	N_A	CaseA	CaseA_No	Human
EOSIS29AV	NA	NA	A	Date_of_surgery	DOS	Vaginal_Swab	Case	1	Yes	No	No	N_A	CaseA	CaseA_No	Human
EOSIS30AV	NA	NA	A	Date_of_surgery	DOS	Vaginal_Swab	Case	1	Yes	No	No	N_A	CaseA	CaseA_No	Human
EOSIS38AV	NA	NA	A	Date_of_surgery	DOS	Vaginal_Swab	Case	2	Yes	No	No	N_A	CaseA	CaseA_No	Human
EOSIS40AV	NA	NA	A	Date_of_surgery	DOS	Vaginal_Swab	Case	4	Yes	No	No	N_A	CaseA	CaseA_No	Human
EOSIS53AV	NA	NA	A	Date_of_surgery	DOS	Vaginal_Swab	Case	1	Yes	No	No	N_A	CaseA	CaseA_No	Human
EOSIS13BV	NA	NA	B	2_week_post-surgery	2week	Vaginal_Swab	Case	1	Yes	No	No	N_A	CaseB	CaseB_No	Human
EOSIS21BV	NA	NA	B	2_week_post-surgery	2week	Vaginal_Swab	Case	4	Yes	No	No	N_A	CaseB	CaseB_No	Human
EOSIS27BV	NA	NA	B	2_week_post-surgery	2week	Vaginal_Swab	Case	4	Yes	No	No	N_A	CaseB	CaseB_No	Human
EOSIS29BV	NA	NA	B	2weeks_post-surgery	2week	Vaginal_Swab	Case	1	Yes	No	No	N_A	CaseB	CaseB_No	Human
EOSIS30BV	NA	NA	B	2weeks_post-surgery	2week	Vaginal_Swab	Case	1	Yes	No	No	N_A	CaseB	CaseB_No	Human
EOSIS38BV	NA	NA	B	2weeks_post-surgery	2week	Vaginal_Swab	Case	2	Yes	No	No	N_A	CaseB	CaseB_No	Human
EOSIS40BV	NA	NA	B	2weeks_post-surgery	2week	Vaginal_Swab	Case	4	Yes	No	No	N_A	CaseB	CaseB_No	Human
EOSIS53BV	NA	NA	B	2weeks_post-surgery	2week	Vaginal_Swab	Case	1	Yes	No	No	N_A	CaseB	CaseB_No	Human
EOSIS15AV	NA	NA	A	Date_of_surgery	DOS	Vaginal_Swab	Control	NA	Yes	No	No	N_A	ControlA	ControlA_No	Human
EOSIS18AV	NA	NA	A	Date_of_surgery	DOS	Vaginal_Swab	Control	NA	Yes	No	No	N_A	ControlA	ControlA_No	Human
EOSIS22AV	NA	NA	A	Date_of_surgery	DOS	Vaginal_Swab	Control	NA	Yes	No	No	N_A	ControlA	ControlA_No	Human
EOSIS15BV	NA	NA	B	2_week_post-surgery	2week	Vaginal_Swab	Control	NA	Yes	No	No	N_A	ControlB	ControlB_No	Human
EOSIS18BV	NA	NA	B	2_week_post-surgery	2week	Vaginal_Swab	Control	NA	Yes	No	No	N_A	ControlB	ControlB_No	Human
EOSIS22BV	NA	NA	B	2_week_post-surgery	2week	Vaginal_Swab	Control	NA	Yes	No	No	N_A	ControlB	ControlB_No	Human
EOSIS28AV	NA	NA	A	Date_of_surgery	DOS	Vaginal_Swab	Case	2	Yes	No_	No	N_A	CaseA	CaseA_No	Human
EOSIS28BV	NA	NA	B	2_week_post-surgery	2week	Vaginal_Swab	Case	2	Yes	No_	No	N_A	CaseB	CaseB_No	Human
EOSIS24AV	NA	NA	A	Date_of_surgery	DOS	Vaginal_Swab	Control	NA	Yes	No_	No	N_A	ControlA	ControlA_No	Human
EOSIS24BV	NA	NA	B	2_week_post-surgery	2week	Vaginal_Swab	Control	NA	Yes	No_	No	N_A	ControlB	ControlB_No	Human
EOSIS04AV	NA	NA	A	Date_of_surgery	DOS	Vaginal_Swab	Case	4	Yes	Yes	Yes	Necon_1_35	CaseA	CaseA_Yes	Human
EOSIS14AV	NA	NA	A	Date_of_surgery	DOS	Vaginal_Swab	Case	1	Yes	Yes	Yes	Necon_1_35	CaseA	CaseA_Yes	Human
EOSIS19AV	NA	NA	A	Date_of_surgery	DOS	Vaginal_Swab	Case	2	Yes	Yes	Yes	Necon_1_35	CaseA	CaseA_Yes	Human
EOSIS20AV	NA	NA	A	Date_of_surgery	DOS	Vaginal_Swab	Case	4	Yes	Yes	Yes	Necon_1_35	CaseA	CaseA_Yes	Human
EOSIS25AV	NA	NA	A	Date_of_surgery	DOS	Vaginal_Swab	Case	4	Yes	Yes	Yes	Notrel_1_35	CaseA	CaseA_Yes	Human
EOSIS26AV	NA	NA	A	Date_of_surgery	DOS	Vaginal_Swab	Case	1	Yes	Yes	Yes	Lo_Loestrin_Fe_(10ug)	CaseA	CaseA_Yes	Human
EOSIS36AV	NA	NA	A	Date_of_surgery	DOS	Vaginal_Swab	Case	4	Yes	Yes	Yes	Notrel_1_35	CaseA	CaseA_Yes	Human
EOSIS49AV	NA	NA	A	Date_of_surgery	DOS	Vaginal_Swab	Case	4	Yes	Yes	Yes	NuvaRing_and_Norethindrone	CaseA	CaseA_Yes	Human
EOSIS54AV	NA	NA	A	Date_of_surgery	DOS	Vaginal_Swab	Case	4	Yes	Yes	Yes	Notrel_1_35	CaseA	CaseA_Yes	Human
EOSIS56AV	NA	NA	A	Date_of_surgery	DOS	Vaginal_Swab	Case	4	Yes	Yes	Yes	Necon_0.5_35	CaseA	CaseA_Yes	Human
EOSIS57AV	NA	NA	A	Date_of_surgery	DOS	Vaginal_Swab	Case	1	Yes	Yes	Yes	Provera_&_Nortrel_1_35	CaseA	CaseA_Yes	Human
EOSIS04BV	NA	NA	B	2_week_post-surgery	2week	Vaginal_Swab	Case	4	Yes	Yes	Yes	Necon_1_35	CaseB	CaseB_Yes	Human
EOSIS14BV	NA	NA	B	2_week_post-surgery	2week	Vaginal_Swab	Case	1	Yes	Yes	Yes	Necon_1_35	CaseB	CaseB_Yes	Human
EOSIS19BV	NA	NA	B	2_week_post-surgery	2week	Vaginal_Swab	Case	2	Yes	Yes	Yes	Necon_1_35	CaseB	CaseB_Yes	Human
EOSIS20BV	NA	NA	B	2_week_post-surgery	2week	Vaginal_Swab	Case	4	Yes	Yes	Yes	Necon_1_35	CaseB	CaseB_Yes	Human
EOSIS25BV	NA	NA	B	2_week_post-surgery	2week	Vaginal_Swab	Case	4	Yes	Yes	Yes	Notrel_1_35	CaseB	CaseB_Yes	Human
EOSIS26BV	NA	NA	B	2_week_post-surgery	2week	Vaginal_Swab	Case	1	Yes	Yes	Yes	Lo_Loestrin_Fe_(10ug)	CaseB	CaseB_Yes	Human
EOSIS36BV	NA	NA	B	2weeks_post-surgery	2week	Vaginal_Swab	Case	4	Yes	Yes	Yes	Notrel_1_35	CaseB	CaseB_Yes	Human
EOSIS49BV	NA	NA	B	2weeks_post-surgery	2week	Vaginal_Swab	Case	4	Yes	Yes	Yes	NuvaRing_and_Norethindrone	CaseB	CaseB_Yes	Human
EOSIS54BV	NA	NA	B	2weeks_post-surgery	2week	Vaginal_Swab	Case	4	Yes	Yes	Yes	Notrel_1_35	CaseB	CaseB_Yes	Human
EOSIS56BV	NA	NA	B	2weeks_post-surgery	2week	Vaginal_Swab	Case	4	Yes	Yes	Yes	Necon_0.5_35	CaseB	CaseB_Yes	Human
EOSIS57BV	NA	NA	B	2weeks_post-surgery	2week	Vaginal_Swab	Case	1	Yes	Yes	Yes	Provera_&_Nortrel_1_35	CaseB	CaseB_Yes	Human
EOSIS02AV	NA	NA	A	Date_of_surgery	DOS	Vaginal_Swab	Control	NA	Yes	Yes	Yes	Necon_1_35	ControlA	ControlA_Yes	Human
EOSIS05AV	NA	NA	A	Date_of_surgery	DOS	Vaginal_Swab	Control	NA	Yes	Yes	Yes	Necon_1_35	ControlA	ControlA_Yes	Human
EOSIS06AV	NA	NA	A	Date_of_surgery	DOS	Vaginal_Swab	Control	NA	Yes	Yes	Yes	Necon_1_35	ControlA	ControlA_Yes	Human
EOSIS58AV	NA	NA	A	Date_of_surgery	DOS	Vaginal_Swab	Control	N_A	Yes	Yes	Yes	Loestrin_1_20	ControlA	ControlA_Yes	Human
EOSIS02BV	NA	NA	B	2_week_post-surgery	2week	Vaginal_Swab	Control	NA	Yes	Yes	Yes	Necon_1_35	ControlB	ControlB_Yes	Human
EOSIS05BV	NA	NA	B	2_week_post-surgery	2week	Vaginal_Swab	Control	NA	Yes	Yes	Yes	Necon_1_35	ControlB	ControlB_Yes	Human
EOSIS06BV	NA	NA	B	2_week_post-surgery	2week	Vaginal_Swab	Control	NA	Yes	Yes	Yes	Necon_1_35	ControlB	ControlB_Yes	Human
EOSIS58BV	NA	NA	B	2weeks_post-surgery	2week	Vaginal_Swab	Control	N_A	Yes	Yes	Yes	Loestrin_1_20	ControlB	ControlB_Yes	Human
