# Supplementary material for: Association of microbial dynamics with urinary estrogens and estrogen metabolites in patients with endometriosis
Source: PLoS One. 2021 Dec 16;16(12):e0261362. doi: 10.1371/journal.pone.0261362 (PMC8675749; doi:10.1371/journal.pone.0261362)
Supplement: S1 File — (ZIP) [file pone.0261362.s002.zip › Minimal Data Set/EOSIS_CombineMapFile_SampleType_Fecal_Swab_DiseaseTimeOCP.txt]

#SampleID	BarcodeSequence	LinkerPrimerSequence	Timepoint	Timepoint2	TIME	SampleType	Disease	Stage	Samples_collected	OCPs__day_of_surgery	OCPs__Post-Op	Type_of_OCP_Depo	DiseaseXTime	DiseaseXTimeXOCP	Description
EOSIS13AF	NA	NA	A	Date_of_surgery	DOS	Fecal_Swab	Case	1	Yes	No	No	N_A	CaseA	CaseA_No	Human
EOSIS17AF	NA	NA	A	Date_of_surgery	DOS	Fecal_Swab	Case	4	Yes	No	No	N_A	CaseA	CaseA_No	Human
EOSIS21AF	NA	NA	A	Date_of_surgery	DOS	Fecal_Swab	Case	4	Yes	No	No	N_A	CaseA	CaseA_No	Human
EOSIS29AF	NA	NA	A	Date_of_surgery	DOS	Fecal_Swab	Case	1	Yes	No	No	N_A	CaseA	CaseA_No	Human
EOSIS30AF	NA	NA	A	Date_of_surgery	DOS	Fecal_Swab	Case	1	Yes	No	No	N_A	CaseA	CaseA_No	Human
EOSIS38AF	NA	NA	A	Date_of_surgery	DOS	Fecal_Swab	Case	2	Yes	No	No	N_A	CaseA	CaseA_No	Human
EOSIS40AF	NA	NA	A	Date_of_surgery	DOS	Fecal_Swab	Case	4	Yes	No	No	N_A	CaseA	CaseA_No	Human
EOSIS53AF	NA	NA	A	Date_of_surgery	DOS	Fecal_Swab	Case	1	Yes	No	No	N_A	CaseA	CaseA_No	Human
EOSIS13BF	NA	NA	B	2_week_post-surgery	2week	Fecal_Swab	Case	1	Yes	No	No	N_A	CaseB	CaseB_No	Human
EOSIS17BF	NA	NA	B	2_week_post-surgery	2week	Fecal_Swab	Case	4	Yes	No	No	N_A	CaseB	CaseB_No	Human
EOSIS21BF	NA	NA	B	2_week_post-surgery	2week	Fecal_Swab	Case	4	Yes	No	No	N_A	CaseB	CaseB_No	Human
EOSIS29BF	NA	NA	B	2weeks_post-surgery	2week	Fecal_Swab	Case	1	Yes	No	No	N_A	CaseB	CaseB_No	Human
EOSIS30BF	NA	NA	B	2weeks_post-surgery	2week	Fecal_Swab	Case	1	Yes	No	No	N_A	CaseB	CaseB_No	Human
EOSIS38BF	NA	NA	B	2weeks_post-surgery	2week	Fecal_Swab	Case	2	Yes	No	No	N_A	CaseB	CaseB_No	Human
EOSIS40BF	NA	NA	B	2weeks_post-surgery	2week	Fecal_Swab	Case	4	Yes	No	No	N_A	CaseB	CaseB_No	Human
EOSIS53BF	NA	NA	B	2weeks_post-surgery	2week	Fecal_Swab	Case	1	Yes	No	No	N_A	CaseB	CaseB_No	Human
EOSIS21CF	NA	NA	C	2-3_months_post-surgery	2_3month	Fecal_Swab	Case	4	Yes	No	No	N_A	CaseC	CaseC_No	Human
EOSIS15AF	NA	NA	A	Date_of_surgery	DOS	Fecal_Swab	Control	NA	Yes	No	No	N_A	ControlA	ControlA_No	Human
EOSIS18AF	NA	NA	A	Date_of_surgery	DOS	Fecal_Swab	Control	NA	Yes	No	No	N_A	ControlA	ControlA_No	Human
EOSIS22AF	NA	NA	A	Date_of_surgery	DOS	Fecal_Swab	Control	NA	Yes	No	No	N_A	ControlA	ControlA_No	Human
EOSIS15BF	NA	NA	B	2_week_post-surgery	2week	Fecal_Swab	Control	NA	Yes	No	No	N_A	ControlB	ControlB_No	Human
EOSIS18BF	NA	NA	B	2_week_post-surgery	2week	Fecal_Swab	Control	NA	Yes	No	No	N_A	ControlB	ControlB_No	Human
EOSIS22BF	NA	NA	B	2_week_post-surgery	2week	Fecal_Swab	Control	NA	Yes	No	No	N_A	ControlB	ControlB_No	Human
EOSIS15CF	NA	NA	C	2-3_months_post-surgery	2_3month	Fecal_Swab	Control	NA	Yes	No	No	N_A	ControlC	ControlC_No	Human
EOSIS18CF	NA	NA	C	2-3_months_post-surgery	2_3month	Fecal_Swab	Control	NA	Yes	No	No	N_A	ControlC	ControlC_No	Human
EOSIS22CF	NA	NA	C	2-3_months_post-surgery	2_3month	Fecal_Swab	Control	NA	Yes	No	No	N_A	ControlC	ControlC_No	Human
EOSIS28AF	NA	NA	A	Date_of_surgery	DOS	Fecal_Swab	Case	2	Yes	No_	No	N_A	CaseA	CaseA_No	Human
EOSIS28BF	NA	NA	B	2_week_post-surgery	2week	Fecal_Swab	Case	2	Yes	No_	No	N_A	CaseB	CaseB_No	Human
EOSIS24AF	NA	NA	A	Date_of_surgery	DOS	Fecal_Swab	Control	NA	Yes	No_	No	N_A	ControlA	ControlA_No	Human
EOSIS24BF	NA	NA	B	2_week_post-surgery	2week	Fecal_Swab	Control	NA	Yes	No_	No	N_A	ControlB	ControlB_No	Human
EOSIS23AF	NA	NA	A	Date_of_surgery	DOS	Fecal_Swab	Control	NA	Yes	No-timing_of_Provera_unknown	No	N_A	ControlA	ControlA_No	Human
EOSIS23BF	NA	NA	B	2_week_post-surgery	2week	Fecal_Swab	Control	NA	Yes	No-timing_of_Provera_unknown	No	N_A	ControlB	ControlB_No	Human
EOSIS04AF	NA	NA	A	Date_of_surgery	DOS	Fecal_Swab	Case	4	Yes	Yes	Yes	Necon_1_35	CaseA	CaseA_Yes	Human
EOSIS14AF	NA	NA	A	Date_of_surgery	DOS	Fecal_Swab	Case	1	Yes	Yes	Yes	Necon_1_35	CaseA	CaseA_Yes	Human
EOSIS19AF	NA	NA	A	Date_of_surgery	DOS	Fecal_Swab	Case	2	Yes	Yes	Yes	Necon_1_35	CaseA	CaseA_Yes	Human
EOSIS20AF	NA	NA	A	Date_of_surgery	DOS	Fecal_Swab	Case	4	Yes	Yes	Yes	Necon_1_35	CaseA	CaseA_Yes	Human
EOSIS25AF	NA	NA	A	Date_of_surgery	DOS	Fecal_Swab	Case	4	Yes	Yes	Yes	Notrel_1_35	CaseA	CaseA_Yes	Human
EOSIS26AF	NA	NA	A	Date_of_surgery	DOS	Fecal_Swab	Case	1	Yes	Yes	Yes	Lo_Loestrin_Fe_(10ug)	CaseA	CaseA_Yes	Human
EOSIS36AF	NA	NA	A	Date_of_surgery	DOS	Fecal_Swab	Case	4	Yes	Yes	Yes	Notrel_1_35	CaseA	CaseA_Yes	Human
EOSIS49AF	NA	NA	A	Date_of_surgery	DOS	Fecal_Swab	Case	4	Yes	Yes	Yes	NuvaRing_and_Norethindrone	CaseA	CaseA_Yes	Human
EOSIS54AF	NA	NA	A	Date_of_surgery	DOS	Fecal_Swab	Case	4	Yes	Yes	Yes	Notrel_1_35	CaseA	CaseA_Yes	Human
EOSIS56AF	NA	NA	A	Date_of_surgery	DOS	Fecal_Swab	Case	4	Yes	Yes	Yes	Necon_0.5_35	CaseA	CaseA_Yes	Human
EOSIS57AF	NA	NA	A	Date_of_surgery	DOS	Fecal_Swab	Case	1	Yes	Yes	Yes	Provera_&_Nortrel_1_35	CaseA	CaseA_Yes	Human
EOSIS04BF	NA	NA	B	2_week_post-surgery	2week	Fecal_Swab	Case	4	Yes	Yes	Yes	Necon_1_35	CaseB	CaseB_Yes	Human
EOSIS14BF	NA	NA	B	2_week_post-surgery	2week	Fecal_Swab	Case	1	Yes	Yes	Yes	Necon_1_35	CaseB	CaseB_Yes	Human
EOSIS19BF	NA	NA	B	2_week_post-surgery	2week	Fecal_Swab	Case	2	Yes	Yes	Yes	Necon_1_35	CaseB	CaseB_Yes	Human
EOSIS20BF	NA	NA	B	2_week_post-surgery	2week	Fecal_Swab	Case	4	Yes	Yes	Yes	Necon_1_35	CaseB	CaseB_Yes	Human
EOSIS25BF	NA	NA	B	2_week_post-surgery	2week	Fecal_Swab	Case	4	Yes	Yes	Yes	Notrel_1_35	CaseB	CaseB_Yes	Human
EOSIS26BF	NA	NA	B	2_week_post-surgery	2week	Fecal_Swab	Case	1	Yes	Yes	Yes	Lo_Loestrin_Fe_(10ug)	CaseB	CaseB_Yes	Human
EOSIS36BF	NA	NA	B	2weeks_post-surgery	2week	Fecal_Swab	Case	4	Yes	Yes	Yes	Notrel_1_35	CaseB	CaseB_Yes	Human
EOSIS49BF	NA	NA	B	2weeks_post-surgery	2week	Fecal_Swab	Case	4	Yes	Yes	Yes	NuvaRing_and_Norethindrone	CaseB	CaseB_Yes	Human
EOSIS54BF	NA	NA	B	2weeks_post-surgery	2week	Fecal_Swab	Case	4	Yes	Yes	Yes	Notrel_1_35	CaseB	CaseB_Yes	Human
EOSIS56BF	NA	NA	B	2weeks_post-surgery	2week	Fecal_Swab	Case	4	Yes	Yes	Yes	Necon_0.5_35	CaseB	CaseB_Yes	Human
EOSIS57BF	NA	NA	B	2weeks_post-surgery	2week	Fecal_Swab	Case	1	Yes	Yes	Yes	Provera_&_Nortrel_1_35	CaseB	CaseB_Yes	Human
EOSIS20CF	NA	NA	C	2-3_months_post-surgery	2_3month	Fecal_Swab	Case	4	Yes	Yes	Yes	Necon_1_35	CaseC	CaseC_Yes	Human
EOSIS02AF	NA	NA	A	Date_of_surgery	DOS	Fecal_Swab	Control	NA	Yes	Yes	Yes	Necon_1_35	ControlA	ControlA_Yes	Human
EOSIS05AF	NA	NA	A	Date_of_surgery	DOS	Fecal_Swab	Control	NA	Yes	Yes	Yes	Necon_1_35	ControlA	ControlA_Yes	Human
EOSIS06AF	NA	NA	A	Date_of_surgery	DOS	Fecal_Swab	Control	NA	Yes	Yes	Yes	Necon_1_35	ControlA	ControlA_Yes	Human
EOSIS58AF	NA	NA	A	Date_of_surgery	DOS	Fecal_Swab	Control	N_A	Yes	Yes	Yes	Loestrin_1_20	ControlA	ControlA_Yes	Human
EOSIS02BF	NA	NA	B	2_week_post-surgery	2week	Fecal_Swab	Control	NA	Yes	Yes	Yes	Necon_1_35	ControlB	ControlB_Yes	Human
EOSIS05BF	NA	NA	B	2_week_post-surgery	2week	Fecal_Swab	Control	NA	Yes	Yes	Yes	Necon_1_35	ControlB	ControlB_Yes	Human
EOSIS06BF	NA	NA	B	2_week_post-surgery	2week	Fecal_Swab	Control	NA	Yes	Yes	Yes	Necon_1_35	ControlB	ControlB_Yes	Human
EOSIS58BF	NA	NA	B	2weeks_post-surgery	2week	Fecal_Swab	Control	N_A	Yes	Yes	Yes	Loestrin_1_20	ControlB	ControlB_Yes	Human
EOSIS06CF	NA	NA	C	2-3_months_post-surgery	2_3month	Fecal_Swab	Control	NA	Yes	Yes	Yes	Necon_1_35	ControlC	ControlC_Yes	Human
