# Supplementary material for: Association of microbial dynamics with urinary estrogens and estrogen metabolites in patients with endometriosis
Source: PLoS One. 2021 Dec 16;16(12):e0261362. doi: 10.1371/journal.pone.0261362 (PMC8675749; doi:10.1371/journal.pone.0261362)
Supplement: S1 File — (ZIP) [file pone.0261362.s002.zip › Minimal Data Set/EstrogenMetaboliteAnalysis.xlsx]

## Sheet: All
				E3	16-OH pathway	16-OH pathway	16-OH pathway	2-OH pathway	2-OH pathway	4-OH pathway	4-OH pathway	E2	2-OH pathway	E1	4-OH pathway	2-OH pathway	16-OH pathway	2-OH pathway
				ESTRIOL	16-EPIESTRIOL	16α-HYDROXYESTRONE	17-EPIESTRIOL	2-HYDROXYESTRADIOL	2-HYDROXYESTRONE	4-METHOXYESTRONE	4-HYDROXYESTRADIOL	17β-ESTRADIOL	2-METHOXYESTRADIOL	Estrone	4-METHOXYESTRONE	2-METHOXYESTRONE	16-KETO-17β-ESTRADIOL	2-HYDROXYESTRONE-3 methyl ether
	ng/mL	OCP	DiseaseType	E2600	E2850	E1250	E2570	E2470	E1130	E1170	E2510	E0950	E2490	E2300	E1175	E1148	E1400	ULM-8133		Catolog number (when ordering)	Metabolite	CAS #	Estrogen Metabolism pathway	Trivial Name
	EOEIS-14-220-02A	Y	Control					247	5.32			446		13.3	6.51		63			E2600	1,3,5(10)-estratrien-3,16α,17β-triol	50-27-1	E3	ESTRIOL	3
	EOEIS-14-220-02B	Y	Control	30.2				1080	28.7			362	0.791	58.7	13.1		44			E2850	1,3,5(10)-estratrien-3,16β, 17β-triol	547-81-9	16-OH pathway	16-EPIESTRIOL	5
	EOEIS-14-220-04A	Y	Endometriosis	26				3030	3.52			39.2		51.9						E1250	1,3,5(10)-estratrien-3,16α-diol-17-one	566-76-7	16-OH pathway	16α-HYDROXYESTRONE	2
	EOEIS-14-220-04B	Y	Endometriosis					1180	2.63					22.2	1.26		8.81			E2570	1,3,5(10)-estratrien-3,16α, 17α-triol	N/A	16-OH pathway	17-EPIESTRIOL	1
	EOEIS-14-220-05A	Y	Control	118	321			6360	17.5			125	0.795	88.9	93.4					E2470	1,3,5(10)-estratrien-2, 3, 17β-triol	362-05-0	2-OH pathway	2-HYDROXYESTRADIOL
	EOEIS-14-220-05B	Y	Control	42.8	263			3350	26			921	1.58	77.3	43.7		25.1			E1130	1,3,5(10)-estratrien-2,3-diol-17-one	362-06-1	2-OH pathway	2-HYDROXYESTRONE
	EOEIS-14-220-06A	Y	Control	349		13.2		11000	23.5			19.6		98.8	13.3		25.8			E1170	1,3,5(10)-estratrien-3, 4-diol-17-one	3131-23-5	4-OH pathway	4-HYDROXYESTRONE
	EOEIS-14-220-06B	Y	Control	83.2		5.97		4780	39.7	7.18		299	11.2	445	10		19			E2510	1,3,5(10)-estratrien-3,4-17β-triol-4-methyl ether	26788-23-8	4-OH pathway	4-METHYLESTRADIOL
	EOEIS-14-220-06C	Y	Control	34.2				2290	5.6	5.45		437	3.97	36.1	4.47					E0950	1,3,5(10)-estratrien-3, 17β-diol	50-28-2	E2	17β-ESTRADIOL	Parent
	EOEIS-14-220-11A	Y	Control	13.3	62.6			1720	1.87		3.61			23.2	6.65					E2490	1,3,5(10)-estratrien-2, 3,17β-triol-2-methyl ether	362-07-2	2-OH pathway	2-METHOXYESTRADIOL
	EOEIS-14-220-11B	Y	Control	55.1		1.55		973	3.45			62.7	0.439	8.01	5.06		4.74			E2300	1,3,5(10)-estratrien-3-OL-17-one	53-16-7	E1	Estrone	Parent
	EOEIS-14-220-13A	N	Endometriosis	13.3				9230	2.46			363		21.9	7.2		8.6			E1175	1,3,5(10)-estratrien-3, 4-diol-17-one-4-methyl ether	58562-33-7	4-OH pathway	4-METHOXYESTRONE
	EOEIS-14-220-13B	N	Endometriosis					138	2.14			317		7.77	2.87					E1148	1,3,5(10)-estratrien-2, 3-diol-17-one-2-methyl ether	362-08-3	2-OH pathway	2-METHOXYESTRONE
	EOEIS-14-220-14A	Y	Endometriosis	35.8	767	18.1		1750	55.5	7.6		15000	2.04	189	22.1		22.4			E1400	1,3,5(10)-estratrien-3, 17β-diol-16-one	566-75-6	16-OH pathway	16-KETO-17β-ESTRADIOL	4
	EOEIS-14-220-14B	Y	Endometriosis	37.3	41.8			569	4.45			398		17			16.2			ULM-8133	2-hydroxyestroone-3-methyl ether	5976-63-6	2-OH pathway	2-HYDROXYESTRONE-3methyl ether
	EOEIS-14-220-15A	N	Control	102				12500	23			59.7	1.42	24.8	23.8		11.8
	EOEIS-14-220-15B	N	Control	30				2190	7.32	2.48				6.99			5.21
	EOEIS-14-220-15C	N	Control	154				10600	34			124		40.4	32.5		11.4
	EOEIS-14-220-17A	N	Endometriosis	4.84				620	2.12			16.8		2.27	2.31		9.64
	EOEIS-14-220-17B	N	Endometriosis	30				2150	9.68	4.16		18.1		16.2	9.02		12.8
	EOEIS-14-220-18A	N	Control	300				17800	183	23.9		649	5.16	195	97.9		69.4
	EOEIS-14-220-18B	N	Control	9.68				790	2.93			32.7		1.32			3.35
	EOEIS-14-220-18C	N	Control	138				1520	16.1			2450		16.6	7.74		42.3
	EOEIS-14-220-19A	Y	Endometriosis	210		6.9		3270	15.6				3.26	11.8			10.3
	EOEIS-14-220-19B	Y	Endometriosis	50.9				1880	9.26			95.4		17	1.81		34.2
	EOEIS-14-220-20A	Y	Endometriosis	59				1010	53.1	13		3730	1.48	103	18.5		10.1
	EOEIS-14-220-20B	Y	Endometriosis					642	11.2			573	2.29	34.9			9.82
	EOEIS-14-220-20C	Y	Endometriosis	41.9				191	4.65			337	1.95	16			10.2
	EOEIS-14-220-21A	N	Endometriosis	238	420			6100	15.5			402		41.7	10.4		81.4
	EOEIS-14-220-21B	N	Endometriosis	33.2	223			539	5.86			209	0.57	5.89			8.04
	EOEIS-14-220-21C	N	Endometriosis	23.1	234			1440	5.45			1520		16			17.9
	EOEIS-14-220-22A	N	Control	350		11		1680	37.1					57.9	12.7		56.1
	EOEIS-14-220-22B	N	Control	94.4				420	31.3			396		65.3			13.2
	EOEIS-14-220-22C	N	Control					912	2.97					3.35	3.06		15.4
	EOEIS-14-220-24A	N	Control	79.7	170			4910	4.44					15.1	6.15		14.2
	EOEIS-14-220-24B	N	Control	15.1				1160	4.75			309		8.78	28.2		4.74
	EOEIS-14-220-25A	Y	Endometriosis	13				295	2.05			1760	1.55	9.01
	EOEIS-14-220-25B	Y	Endometriosis					98.1	1.25			57.9		2.78
	EOEIS-14-220-26A	Y	Endometriosis		162			742	26			3090	2.77	65.7	4.33		65.2
	EOEIS-14-220-26B	Y	Endometriosis	42.2				554	87.8			6820		132	< 0		65.6
	EOEIS-14-220-27A	N	Endometriosis	344	2340			5250	101				1.26	154	48.8		144
	EOEIS-14-220-27B	N	Endometriosis	40.6	883			1720	60.9			54.3		89.3			75.6
	EOEIS-14-220-27C	N	Endometriosis	20.4	106			339	36.2				1.3	44.7			128
	EOEIS-14-220-28A	N	Endometriosis	141				9750	31.1				0.663	213	51.2		38.7
	EOEIS-14-220-28B	N	Endometriosis	34.7		6.33		2440	10.1				0.766	69.7	18.4
	EOEIS-14-220-29A	N	Endometriosis	15				8060	4.71				1.15	22.5
	EOEIS-14-220-29B	N	Endometriosis	39.5				1880	11.6	10.3		923	0.69	18.3	7.03		7.77
	EOEIS-14-220-30A	N	Endometriosis	29.2				1550	5.48					20
	EOEIS-14-220-30B	N	Endometriosis	34.8				1260	38.1	8.55		1050		30.1	8.92
	EOEIS-14-220-36A	Y	Endometriosis					401									4.36
	EOEIS-14-220-36B	Y	Endometriosis					1540	2.84								44
	EOEIS-14-220-38A	N	Endometriosis	176				5450	39.9			8120	1.85	85	17.2		52.5
	EOEIS-14-220-38B	N	Endometriosis	294				10600	59.2			155		75.4	85.4		19.8
	EOEIS-14-220-40A	N	Endometriosis	95.2	263			18300	5.06			766		25.3	3.69		38.4
	EOEIS-14-220-40B	N	Endometriosis	63.9	149			1510	48.3			2200		44.1	6.03		57.3
	EOEIS-14-220-49A	Y	Endometriosis	25.9	358		24.9		10.7					15.6	1.9	2.01	17.3
	EOEIS-14-220-49B	Y	Endometriosis	12.9	254		16.7		4.97	5.2				11.5	0.67	0.478	9.75
	EOEIS-14-220-53A	N	Endometriosis	25.8		2.99		79.1	3.5		0.575			12.6	0.983	1.5	9.18
	EOEIS-14-220-53B	N	Endometriosis	31.3		5.03		357	19.6	6.57				17.5	1.14	3.26	3.69
	EOEIS-14-220-54A	Y	Endometriosis	72.6	542			806	10.6				2.66	129	3.09	4.27	82.6
	EOEIS-14-220-54B	Y	Endometriosis	31.9	475	19	56.3	1710	36.1		5.03		23.7	55.6	2.06	0.784	64.7
	EOEIS-14-220-56A	Y	Endometriosis	30			5.46		5.2	6.78				5.72			5.28
	EOEIS-14-220-56B	Y	Endometriosis					88.9						5.35	0.364
	EOEIS-14-220-57A	Y	Endometriosis				34.4		8.02		1.95			17.4	1.17	1.59	61.8
	EOEIS-14-220-57B	Y	Endometriosis	5.99						6.54	0.501			1.54		0.385	4.85
	EOEIS-14-220-58A	Y	Control	29.9			21.1	159					1.21	5.57		0.535	6.2
	EOEIS-14-220-58B	Y	Control					78									1.47

## Sheet: Result_OCP
					E3	16-OH pathway	16-OH pathway	16-OH pathway	2-OH pathway	2-OH pathway	4-OH pathway	4-OH pathway	E2	2-OH pathway	E1	4-OH pathway	2-OH pathway	16-OH pathway	2-OH pathway
					ESTRIOL	16-EPIESTRIOL	16α-HYDROXYESTRONE	17-EPIESTRIOL	2-HYDROXYESTRADIOL	2-HYDROXYESTRONE	4-METHOXYESTRONE	4-HYDROXYESTRADIOL	17β-ESTRADIOL	2-METHOXYESTRADIOL	Estrone	4-METHOXYESTRONE	2-METHOXYESTRONE	16-KETO-17β-ESTRADIOL	2-HYDROXYESTRONE-3 methyl ether
	ng/mL+B3:S60	Timepoint	OCP	DiseaseType	E2600	E2850	E1250	E2570	E2470	E1130	E1170	E2510	E0950	E2490	E2300	E1175	E1148	E1400	ULM-8133		Catolog number (when ordering)	Metabolite	CAS #	Estrogen Metabolism pathway	Trivial Name
	EOEIS-14-220-02A	A	Y	Control					247	5.32			446		13.3	6.51		63			E2600	1,3,5(10)-estratrien-3,16α,17β-triol	50-27-1	E3	ESTRIOL	3
	EOEIS-14-220-02B	B	Y	Control	30.2				1080	28.7			362	0.791	58.7	13.1		44			E2850	1,3,5(10)-estratrien-3,16β, 17β-triol	547-81-9	16-OH pathway	16-EPIESTRIOL	5
	EOEIS-14-220-04A	A	Y	Endometriosis	26				3030	3.52			39.2		51.9						E1250	1,3,5(10)-estratrien-3,16α-diol-17-one	566-76-7	16-OH pathway	16α-HYDROXYESTRONE	2
	EOEIS-14-220-04B	B	Y	Endometriosis					1180	2.63					22.2	1.26		8.81			E2570	1,3,5(10)-estratrien-3,16α, 17α-triol	N/A	16-OH pathway	17-EPIESTRIOL	1
	EOEIS-14-220-05A	A	Y	Control	118	321			6360	17.5			125	0.795	88.9	93.4					E2470	1,3,5(10)-estratrien-2, 3, 17β-triol	362-05-0	2-OH pathway	2-HYDROXYESTRADIOL
	EOEIS-14-220-05B	B	Y	Control	42.8	263			3350	26			921	1.58	77.3	43.7		25.1			E1130	1,3,5(10)-estratrien-2,3-diol-17-one	362-06-1	2-OH pathway	2-HYDROXYESTRONE
	EOEIS-14-220-06A	A	Y	Control	349		13.2		11000	23.5			19.6		98.8	13.3		25.8			E1170	1,3,5(10)-estratrien-3, 4-diol-17-one	3131-23-5	4-OH pathway	4-HYDROXYESTRONE
	EOEIS-14-220-06B	B	Y	Control	83.2		5.97		4780	39.7	7.18		299	11.2	445	10		19			E2510	1,3,5(10)-estratrien-3,4-17β-triol-4-methyl ether	26788-23-8	4-OH pathway	4-METHYLESTRADIOL
	EOEIS-14-220-06C	C	Y	Control	34.2				2290	5.6	5.45		437	3.97	36.1	4.47					E0950	1,3,5(10)-estratrien-3, 17β-diol	50-28-2	E2	17β-ESTRADIOL	Parent
	EOEIS-14-220-11A	A	Y	Control	13.3	62.6			1720	1.87		3.61			23.2	6.65					E2490	1,3,5(10)-estratrien-2, 3,17β-triol-2-methyl ether	362-07-2	2-OH pathway	2-METHOXYESTRADIOL
	EOEIS-14-220-11B	B	Y	Control	55.1		1.55		973	3.45			62.7	0.439	8.01	5.06		4.74			E2300	1,3,5(10)-estratrien-3-OL-17-one	53-16-7	E1	Estrone	Parent
	EOEIS-14-220-14A	A	Y	Endometriosis	35.8	767	18.1		1750	55.5	7.6		15000	2.04	189	22.1		22.4			E1175	1,3,5(10)-estratrien-3, 4-diol-17-one-4-methyl ether	58562-33-7	4-OH pathway	4-METHOXYESTRONE
	EOEIS-14-220-14B	B	Y	Endometriosis	37.3	41.8			569	4.45			398		17			16.2			E1148	1,3,5(10)-estratrien-2, 3-diol-17-one-2-methyl ether	362-08-3	2-OH pathway	2-METHOXYESTRONE
	EOEIS-14-220-19A	A	Y	Endometriosis	210		6.9		3270	15.6				3.26	11.8			10.3			E1400	1,3,5(10)-estratrien-3, 17β-diol-16-one	566-75-6	16-OH pathway	16-KETO-17β-ESTRADIOL	4
	EOEIS-14-220-19B	B	Y	Endometriosis	50.9				1880	9.26			95.4		17	1.81		34.2			ULM-8133	2-hydroxyestroone-3-methyl ether	5976-63-6	2-OH pathway	2-HYDROXYESTRONE-3methyl ether
	EOEIS-14-220-20A	A	Y	Endometriosis	59				1010	53.1	13		3730	1.48	103	18.5		10.1
	EOEIS-14-220-20B	B	Y	Endometriosis					642	11.2			573	2.29	34.9			9.82
	EOEIS-14-220-20C	C	Y	Endometriosis	41.9				191	4.65			337	1.95	16			10.2
	EOEIS-14-220-25A	A	Y	Endometriosis	13				295	2.05			1760	1.55	9.01
	EOEIS-14-220-25B	B	Y	Endometriosis					98.1	1.25			57.9		2.78
	EOEIS-14-220-26A	A	Y	Endometriosis		162			742	26			3090	2.77	65.7	4.33		65.2
	EOEIS-14-220-26B	B	Y	Endometriosis	42.2				554	87.8			6820		132	< 0		65.6
	EOEIS-14-220-36A	A	Y	Endometriosis					401									4.36
	EOEIS-14-220-36B	B	Y	Endometriosis					1540	2.84								44
	EOEIS-14-220-49A	A	Y	Endometriosis	25.9	358		24.9		10.7					15.6	1.9	2.01	17.3
	EOEIS-14-220-49B	B	Y	Endometriosis	12.9	254		16.7		4.97	5.2				11.5	0.67	0.478	9.75
	EOEIS-14-220-54A	A	Y	Endometriosis	72.6	542			806	10.6				2.66	129	3.09	4.27	82.6
	EOEIS-14-220-54B	B	Y	Endometriosis	31.9	475	19	56.3	1710	36.1		5.03		23.7	55.6	2.06	0.784	64.7
	EOEIS-14-220-56A	A	Y	Endometriosis	30			5.46		5.2	6.78				5.72			5.28
	EOEIS-14-220-56B	B	Y	Endometriosis					88.9						5.35	0.364
	EOEIS-14-220-57A	A	Y	Endometriosis				34.4		8.02		1.95			17.4	1.17	1.59	61.8
	EOEIS-14-220-57B	B	Y	Endometriosis	5.99						6.54	0.501			1.54		0.385	4.85
	EOEIS-14-220-58A	A	Y	Control	29.9			21.1	159					1.21	5.57		0.535	6.2
	EOEIS-14-220-58B	B	Y	Control					78									1.47

## Sheet: Results_NoOCP
					E3	16-OH pathway	16-OH pathway	16-OH pathway	2-OH pathway	2-OH pathway	4-OH pathway	4-OH pathway	E2	2-OH pathway	E1	4-OH pathway	2-OH pathway	16-OH pathway	2-OH pathway
					ESTRIOL	16-EPIESTRIOL	16α-HYDROXYESTRONE	17-EPIESTRIOL	2-HYDROXYESTRADIOL	2-HYDROXYESTRONE	4-METHOXYESTRONE	4-HYDROXYESTRADIOL	17β-ESTRADIOL	2-METHOXYESTRADIOL	Estrone	4-METHOXYESTRONE	2-METHOXYESTRONE	16-KETO-17β-ESTRADIOL	2-HYDROXYESTRONE-3 methyl ether
	ng/mL	Timepoint	OCP	DiseaseType	E2600	E2850	E1250	E2570	E2470	E1130	E1170	E2510	E0950	E2490	E2300	E1175	E1148	E1400	ULM-8133		Catolog number (when ordering)	Metabolite	CAS #	Estrogen Metabolism pathway	Trivial Name
	EOEIS-14-220-13A	A	N	Endometriosis	13.3				9230	2.46			363		21.9	7.2		8.6			E2600	1,3,5(10)-estratrien-3,16α,17β-triol	50-27-1	E3	ESTRIOL	3
	EOEIS-14-220-13B	B	N	Endometriosis					138	2.14			317		7.77	2.87					E2850	1,3,5(10)-estratrien-3,16β, 17β-triol	547-81-9	16-OH pathway	16-EPIESTRIOL	5
	EOEIS-14-220-15A	A	N	Control	102				12500	23			59.7	1.42	24.8	23.8		11.8			E1250	1,3,5(10)-estratrien-3,16α-diol-17-one	566-76-7	16-OH pathway	16α-HYDROXYESTRONE	2
	EOEIS-14-220-15B	B	N	Control	30				2190	7.32	2.48				6.99			5.21			E2570	1,3,5(10)-estratrien-3,16α, 17α-triol	N/A	16-OH pathway	17-EPIESTRIOL	1
	EOEIS-14-220-15C	C	N	Control	154				10600	34			124		40.4	32.5		11.4			E2470	1,3,5(10)-estratrien-2, 3, 17β-triol	362-05-0	2-OH pathway	2-HYDROXYESTRADIOL
	EOEIS-14-220-17A	A	N	Endometriosis	4.84				620	2.12			16.8		2.27	2.31		9.64			E1130	1,3,5(10)-estratrien-2,3-diol-17-one	362-06-1	2-OH pathway	2-HYDROXYESTRONE
	EOEIS-14-220-17B	B	N	Endometriosis	30				2150	9.68	4.16		18.1		16.2	9.02		12.8			E1170	1,3,5(10)-estratrien-3, 4-diol-17-one	3131-23-5	4-OH pathway	4-HYDROXYESTRONE
	EOEIS-14-220-18A	A	N	Control	300				17800	183	23.9		649	5.16	195	97.9		69.4			E2510	1,3,5(10)-estratrien-3,4-17β-triol-4-methyl ether	26788-23-8	4-OH pathway	4-METHYLESTRADIOL
	EOEIS-14-220-18B	B	N	Control	9.68				790	2.93			32.7		1.32			3.35			E0950	1,3,5(10)-estratrien-3, 17β-diol	50-28-2	E2	17β-ESTRADIOL	Parent
	EOEIS-14-220-18C	C	N	Control	138				1520	16.1			2450		16.6	7.74		42.3			E2490	1,3,5(10)-estratrien-2, 3,17β-triol-2-methyl ether	362-07-2	2-OH pathway	2-METHOXYESTRADIOL
	EOEIS-14-220-21A	A	N	Endometriosis	238	420			6100	15.5			402		41.7	10.4		81.4			E2300	1,3,5(10)-estratrien-3-OL-17-one	53-16-7	E1	Estrone	Parent
	EOEIS-14-220-21B	B	N	Endometriosis	33.2	223			539	5.86			209	0.57	5.89			8.04			E1175	1,3,5(10)-estratrien-3, 4-diol-17-one-4-methyl ether	58562-33-7	4-OH pathway	4-METHOXYESTRONE
	EOEIS-14-220-21C	C	N	Endometriosis	23.1	234			1440	5.45			1520		16			17.9			E1148	1,3,5(10)-estratrien-2, 3-diol-17-one-2-methyl ether	362-08-3	2-OH pathway	2-METHOXYESTRONE
	EOEIS-14-220-22A	A	N	Control	350		11		1680	37.1					57.9	12.7		56.1			E1400	1,3,5(10)-estratrien-3, 17β-diol-16-one	566-75-6	16-OH pathway	16-KETO-17β-ESTRADIOL	4
	EOEIS-14-220-22B	B	N	Control	94.4				420	31.3			396		65.3			13.2			ULM-8133	2-hydroxyestroone-3-methyl ether	5976-63-6	2-OH pathway	2-HYDROXYESTRONE-3methyl ether
	EOEIS-14-220-22C	C	N	Control					912	2.97					3.35	3.06		15.4
	EOEIS-14-220-24A	A	N	Control	79.7	170			4910	4.44					15.1	6.15		14.2
	EOEIS-14-220-24B	B	N	Control	15.1				1160	4.75			309		8.78	28.2		4.74
	EOEIS-14-220-27A	A	N	Endometriosis	344	2340			5250	101				1.26	154	48.8		144
	EOEIS-14-220-27B	B	N	Endometriosis	40.6	883			1720	60.9			54.3		89.3			75.6
	EOEIS-14-220-27C	C	N	Endometriosis	20.4	106			339	36.2				1.3	44.7			128
	EOEIS-14-220-28A	A	N	Endometriosis	141				9750	31.1				0.663	213	51.2		38.7
	EOEIS-14-220-28B	B	N	Endometriosis	34.7		6.33		2440	10.1				0.766	69.7	18.4
	EOEIS-14-220-29A	A	N	Endometriosis	15				8060	4.71				1.15	22.5
	EOEIS-14-220-29B	B	N	Endometriosis	39.5				1880	11.6	10.3		923	0.69	18.3	7.03		7.77
	EOEIS-14-220-30A	A	N	Endometriosis	29.2				1550	5.48					20
	EOEIS-14-220-30B	B	N	Endometriosis	34.8				1260	38.1	8.55		1050		30.1	8.92
	EOEIS-14-220-38A	A	N	Endometriosis	176				5450	39.9			8120	1.85	85	17.2		52.5
	EOEIS-14-220-38B	B	N	Endometriosis	294				10600	59.2			155		75.4	85.4		19.8
	EOEIS-14-220-40A	A	N	Endometriosis	95.2	263			18300	5.06			766		25.3	3.69		38.4
	EOEIS-14-220-40B	B	N	Endometriosis	63.9	149			1510	48.3			2200		44.1	6.03		57.3
	EOEIS-14-220-53A	A	N	Endometriosis	25.8		2.99		79.1	3.5		0.575			12.6	0.983	1.5	9.18
	EOEIS-14-220-53B	B	N	Endometriosis	31.3		5.03		357	19.6	6.57				17.5	1.14	3.26	3.69

## Sheet: E1_E2_E3_NoOCP
SampleID	Timepoint	OCP	DiseaseType	E2600	E0950	E2300			SampleID	Timepoint	OCP	DiseaseType	E2600	E0950	E2300
EOEIS-14-220-15A	A	N	Control	102	59.7	24.8			EOEIS-14-220-15B	B	N	Control	30		6.99
EOEIS-14-220-18A	A	N	Control	300	649	195			EOEIS-14-220-18B	B	N	Control	9.68	32.7	1.32
EOEIS-14-220-22A	A	N	Control	350		57.9			EOEIS-14-220-22B	B	N	Control	94.4	396	65.3
EOEIS-14-220-24A	A	N	Control	79.7		15.1			EOEIS-14-220-24B	B	N	Control	15.1	309	8.78
EOEIS-14-220-13A	A	N	Endometriosis	13.3	363	21.9			EOEIS-14-220-13B	B	N	Endometriosis		317	7.77
EOEIS-14-220-17A	A	N	Endometriosis	4.84	16.8	2.27			EOEIS-14-220-17B	B	N	Endometriosis	30	18.1	16.2
EOEIS-14-220-21A	A	N	Endometriosis	238	402	41.7			EOEIS-14-220-21B	B	N	Endometriosis	33.2	209	5.89
EOEIS-14-220-27A	A	N	Endometriosis	344		154			EOEIS-14-220-27B	B	N	Endometriosis	40.6	54.3	89.3
EOEIS-14-220-28A	A	N	Endometriosis	141		213			EOEIS-14-220-28B	B	N	Endometriosis	34.7		69.7
EOEIS-14-220-29A	A	N	Endometriosis	15		22.5			EOEIS-14-220-29B	B	N	Endometriosis	39.5	923	18.3
EOEIS-14-220-30A	A	N	Endometriosis	29.2		20			EOEIS-14-220-30B	B	N	Endometriosis	34.8	1050	30.1
EOEIS-14-220-38A	A	N	Endometriosis	176	8120	85			EOEIS-14-220-38B	B	N	Endometriosis	294	155	75.4
EOEIS-14-220-40A	A	N	Endometriosis	95.2	766	25.3			EOEIS-14-220-40B	B	N	Endometriosis	63.9	2200	44.1
EOEIS-14-220-53A	A	N	Endometriosis	25.8		12.6			EOEIS-14-220-53B	B	N	Endometriosis	31.3		17.5
				E2600(ESTRIOL-E3)	E0950(17β-ESTRADIOL-E2)	E2300(Estrone-E1)							E2600(ESTRIOL-E3)	E0950(17β-ESTRADIOL-E2)	E2300(Estrone-E1)
		Control	Mean	207.925	354.35	73.2					Control	Mean	37.295	245.9	20.5975
			S.D	137.022	416.698	83.2416						S.D	39.0274	189.692	29.9708
			SE	68.5109	294.65	41.6208						SE	19.5137	109.519	14.9854
		Endometriosis	Mean	108.234	1933.56	59.827					Endometriosis	Mean	66.8889	615.8	37.426
			S.D	115.324	3468.48	70.2741						S.D	85.7742	749.497	30.478
			SE	36.4688	1551.15	22.2226						SE	28.5914	264.987	9.63797
E2600(ESTRIOL-E3)
Timepoint	Control	Control_SD	Control_SE	EOSIS	Endo_SD	Endo_SE
DOS	207.925	137.022	68.5109	108.234	115.324	36.4688
PSI	37.295	39.0274	19.5137	66.8889	85.7742	28.5914
E0950(17β-ESTRADIOL-E2)
Timepoint	Control	Control_SD	Control_SE	EOSIS	Endo_SD	Endo_SE
DOS	354.35	416.698	294.65	1933.56	3468.48	1551.15
PSI	245.9	189.692	109.519	615.8	749.497	264.987
E2300(Estrone-E1)
Timepoint	Control	Control_SD	Control_SE	EOSIS	Endo_SD	Endo_SE
DOS	73.2	83.2416	41.6208	59.827	70.2741	22.2226
PSI	20.5975	29.9708	14.9854	37.426	30.478	9.63797

## Sheet: E1_E2_E3_OCP
SampleID	Timepoint	OCP	DiseaseType	E2600	E0950	E2300			SampleID	Timepoint	OCP	DiseaseType	E2600	E0950	E2300		t-Test: Two-Sample Assuming Unequal Variances
EOEIS-14-220-02A	A	Y	Control		446	13.3			EOEIS-14-220-02B	B	Y	Control	30.2	362	58.7
EOEIS-14-220-05A	A	Y	Control	118	125	88.9			EOEIS-14-220-05B	B	Y	Control	42.8	921	77.3			Variable 1	Variable 2
EOEIS-14-220-06A	A	Y	Control	349	19.6	98.8			EOEIS-14-220-06B	B	Y	Control	83.2	299	445		Mean	196.867	4723.84
EOEIS-14-220-11A	A	Y	Control	13.3		23.2			EOEIS-14-220-11B	B	Y	Control	55.1	62.7	8.01		Variance	49327.9	3.49967e+07
EOEIS-14-220-58A	A	Y	Control	29.9		5.57			EOEIS-14-220-58B	B	Y	Control					Observations	3	5
EOEIS-14-220-04A	A	Y	Endometriosis	26	39.2	51.9			EOEIS-14-220-04B	B	Y	Endometriosis			22.2		Hypothesized Mean Difference	0
EOEIS-14-220-14A	A	Y	Endometriosis	35.8	15000	189			EOEIS-14-220-14B	B	Y	Endometriosis	37.3	398	17		df	4
EOEIS-14-220-19A	A	Y	Endometriosis	210		11.8			EOEIS-14-220-19B	B	Y	Endometriosis	50.9	95.4	17		t Stat	-1.70911
EOEIS-14-220-20A	A	Y	Endometriosis	59	3730	103			EOEIS-14-220-20B	B	Y	Endometriosis		573	34.9		P(T<=t) one-tail	0.0813051
EOEIS-14-220-25A	A	Y	Endometriosis	13	1760	9.01			EOEIS-14-220-25B	B	Y	Endometriosis		57.9	2.78		t Critical one-tail	2.13185
EOEIS-14-220-36A	A	Y	Endometriosis						EOEIS-14-220-36B	B	Y	Endometriosis					P(T<=t) two-tail	0.16261
EOEIS-14-220-49A	A	Y	Endometriosis	25.9		15.6			EOEIS-14-220-49B	B	Y	Endometriosis	12.9		11.5		t Critical two-tail	2.77645
EOEIS-14-220-54A	A	Y	Endometriosis	72.6		129			EOEIS-14-220-54B	B	Y	Endometriosis	31.9		55.6
EOEIS-14-220-56A	A	Y	Endometriosis	30		5.72			EOEIS-14-220-56B	B	Y	Endometriosis			5.35		F-Test Two-Sample for Variances
EOEIS-14-220-57A	A	Y	Endometriosis			17.4			EOEIS-14-220-57B	B	Y	Endometriosis	5.99		1.54		E2_H_DOS
																		Variable 1	Variable 2
																	Mean	196.867	4723.84
																	Variance	49327.9	3.49967e+07
				E2600(ESTRIOL-E3)	E0950(17β-ESTRADIOL-E2)	E2300(Estrone-E1)							E2600(ESTRIOL-E3)	E0950(17β-ESTRADIOL-E2)	E2300(Estrone-E1)		Observations	3	5
		Control	Mean	127.55	196.867	45.954					Control	Mean	52.825	411.175	147.252		df	2	4
			S.D	154.618	222.099	44.3056						S.D	22.6584	342.377	217.86		F	0.0014095
			SE	77.3088	128.229	19.8141						SE	11.3292	171.189	108.93		P(F<=f) one-tail	0.00140801
		Endometriosis	Mean	59.0375	5132.3	59.1589					Endometriosis	Mean	27.798	281.075	18.6522		F Critical one-tail	0.0519567
			S.D	63.9931	6749.07	66.1116						S.D	18.2918	247.099	17.3926
			SE	22.625	3374.54	22.0372						SE	8.18033	123.55	5.79755
E2600(ESTRIOL-E3)
Timepoint	Control	Control_SD	Control_SE	EOSIS	Endo_SD	Endo_SE
DOS	127.55	154.618	77.3088	59.0375	63.9931	22.625
PSI	52.825	22.6584	11.3292	27.798	18.2918	8.18033
E0950(17β-ESTRADIOL-E2)
Timepoint	Control	Control_SD	Control_SE	EOSIS	Endo_SD	Endo_SE
DOS	196.867	222.099	128.229	5132.3	6749.07	3374.54
PSI	411.175	342.377	171.189	281.075	247.099	123.55
E2300(Estrone-E1)
Timepoint	Control	Control_SD	Control_SE	EOSIS	Endo_SD	Endo_SE
DOS	45.954	44.3056	19.8141	59.1589	66.1116	22.0372
PSI	147.252	217.86	108.93	18.6522	17.3926	5.79755

## Sheet: E123_noOCP_OCP
NoOCP									OCP
E2600(ESTRIOL-E3)									E2600(ESTRIOL-E3)
Timepoint	Control	Control_SD	Control_SE	EOSIS	Endo_SD	Endo_SE			Timepoint	Control	Control_SD	Control_SE	EOSIS	Endo_SD	Endo_SE
DOS	207.925	137.022	68.5109	108.234	115.324	36.4688			DOS	127.55	154.618	77.3088	59.0375	63.9931	22.625
PSI	37.295	39.0274	19.5137	66.8889	85.7742	28.5914			PSI	52.825	22.6584	11.3292	27.798	18.2918	8.18033
E0950(17β-ESTRADIOL-E2)									E0950(17β-ESTRADIOL-E2)
Timepoint	Control	Control_SD	Control_SE	EOSIS	Endo_SD	Endo_SE			Timepoint	Control	Control_SD	Control_SE	EOSIS	Endo_SD	Endo_SE
DOS	354.35	416.698	294.65	1933.56	3468.48	1551.15			DOS	196.867	222.099	128.229	5132.3	6749.07	3374.54
PSI	245.9	189.692	109.519	615.8	749.497	264.987			PSI	411.175	342.377	171.189	281.075	247.099	123.55
E2300(Estrone-E1)									E2300(Estrone-E1)
Timepoint	Control	Control_SD	Control_SE	EOSIS	Endo_SD	Endo_SE			Timepoint	Control	Control_SD	Control_SE	EOSIS	Endo_SD	Endo_SE
DOS	73.2	83.2416	41.6208	59.827	70.2741	22.2226			DOS	45.954	44.3056	19.8141	59.1589	66.1116	22.0372
PSI	20.5975	29.9708	14.9854	37.426	30.478	9.63797			PSI	147.252	217.86	108.93	18.6522	17.3926	5.79755
E2600(ESTRIOL-E3)
Timepoint	Control	EOSIS	Control_SE	Endo_SE
DOS	207.925	108.234	68.5109	36.4688
PSI	37.295	66.8889	19.5137	28.5914
DOS	127.55	59.0375	77.3088	22.625
PSI	52.825	27.798	11.3292	8.18033
E0950(17β-ESTRADIOL-E2)
Timepoint	Control	EOSIS	Control_SE	Endo_SE
DOS	354.35	1933.56	294.65	1551.15
PSI	245.9	615.8	109.519	264.987
DOS	196.867	5132.3	128.229	3374.54
PSI	411.175	281.075	171.189	123.55
E2300(Estrone-E1)
Timepoint	Control	EOSIS	Control_SE	Endo_SE
DOS	73.2	59.827	41.6208	22.2226
PSI	20.5975	37.426	14.9854	9.63797
DOS	45.954	59.1589	19.8141	22.0372
PSI	147.252	18.6522	108.93	5.79755

## Sheet: 2_OH_OCP
SampleID	Timepoint	OCP	DiseaseType	E2470	E1130	E2490	E1148			SampleID	Timepoint	OCP	DiseaseType	E2470	E1130	E2490	E1148
EOEIS-14-220-02A	A	Y	Control	247	5.32					EOEIS-14-220-02B	B	Y	Control	1080	28.7	0.791
EOEIS-14-220-05A	A	Y	Control	6360	17.5	0.795				EOEIS-14-220-05B	B	Y	Control	3350	26	1.58
EOEIS-14-220-06A	A	Y	Control	11000	23.5					EOEIS-14-220-06B	B	Y	Control	4780	39.7	11.2
EOEIS-14-220-11A	A	Y	Control	1720	1.87					EOEIS-14-220-11B	B	Y	Control	973	3.45	0.439
EOEIS-14-220-58A	A	Y	Control	159		1.21	0.535			EOEIS-14-220-58B	B	Y	Control	78
EOEIS-14-220-04A	A	Y	Endometriosis	3030	3.52					EOEIS-14-220-04B	B	Y	Endometriosis	1180	2.63
EOEIS-14-220-14A	A	Y	Endometriosis	1750	55.5	2.04				EOEIS-14-220-14B	B	Y	Endometriosis	569	4.45
EOEIS-14-220-19A	A	Y	Endometriosis	3270	15.6	3.26				EOEIS-14-220-19B	B	Y	Endometriosis	1880	9.26
EOEIS-14-220-20A	A	Y	Endometriosis	1010	53.1	1.48				EOEIS-14-220-20B	B	Y	Endometriosis	642	11.2	2.29
EOEIS-14-220-25A	A	Y	Endometriosis	295	2.05	1.55				EOEIS-14-220-25B	B	Y	Endometriosis	98.1	1.25
EOEIS-14-220-36A	A	Y	Endometriosis	401						EOEIS-14-220-36B	B	Y	Endometriosis	1540	2.84
EOEIS-14-220-49A	A	Y	Endometriosis		10.7		2.01			EOEIS-14-220-49B	B	Y	Endometriosis		4.97		0.478
EOEIS-14-220-54A	A	Y	Endometriosis	806	10.6	2.66	4.27			EOEIS-14-220-54B	B	Y	Endometriosis	1710	36.1	23.7	0.784
EOEIS-14-220-56A	A	Y	Endometriosis		5.2					EOEIS-14-220-56B	B	Y	Endometriosis	88.9
EOEIS-14-220-57A	A	Y	Endometriosis		8.02		1.59			EOEIS-14-220-57B	B	Y	Endometriosis				0.385
				E2470(2-HYDROXYESTRADIOL)	E1130(2-HYDROXYESTRONE)	E2490(2-METHOXYESTRADIOL)	E1148(2-METHOXYESTRONE)						E2470(2-HYDROXYESTRADIOL)	E1130(2-HYDROXYESTRONE)	E2490(2-METHOXYESTRADIOL)	E1148(2-METHOXYESTRONE)
		Control	Mean	3897.2	12.0475	1.0025	0.535				Control	Mean	2052.2	24.4625	3.5025	#DIV/0!
			S.D	4705.14	10.1609	0.293449	#DIV/0!					S.D	1945.02	15.2099	5.15379	#DIV/0!
			SE	2104.2	5.08044	0.2075	#DIV/0!					SE	869.842	7.60497	2.5769	#DIV/0!
		Endometriosis	Mean	1508.86	18.2544	2.198	2.62333				Endometriosis	Mean	963.5	9.0875	12.995	0.549
			S.D	1219.11	20.8537	0.758564	1.44143					S.D	712.069	11.4317	15.1392	0.208761
			SE	460.779	6.95122	0.33924	0.832213					SE	251.754	4.04171	10.705	0.120528
E2470(2-HYDROXYESTRADIOL)
Timepoint	Control	Control_SD	Control_SE	EOSIS	Endo_SD	Endo_SE
DOS	3897.2	4705.14	2104.2	1508.86	1219.11	460.779
PSI	2052.2	1945.02	869.842	963.5	712.069	251.754
E1130(2-HYDROXYESTRONE)
Timepoint	Control	Control_SD	Control_SE	EOSIS	Endo_SD	Endo_SE
DOS	12.0475	10.1609	5.08044	18.2544	20.8537	6.95122
PSI	24.4625	15.2099	7.60497	9.0875	11.4317	4.04171
E2490(2-METHOXYESTRADIOL)
Timepoint	Control	Control_SD	Control_SE	EOSIS	Endo_SD	Endo_SE
DOS	1.0025	0.293449	0.2075	2.198	0.758564	0.33924
PSI	3.5025	5.15379	2.5769	12.995	15.1392	10.705

## Sheet: 2_OH_NoOCP
ID	Timepoint	OCP	DiseaseType	E2470(2-HYDROXYESTRADIOL)	E1130(2-HYDROXYESTRONE)	E2490	E1148	ULM-8133			ID	Timepoint	OCP	DiseaseType	E2470(2-HYDROXYESTRADIOL)	E1130(2-HYDROXYESTRONE)	E2490	E1148	ULM-8133
EOEIS-14-220-15A	A	N	Control	12500	23	1.42					EOEIS-14-220-15B	B	N	Control	2190	7.32
EOEIS-14-220-18A	A	N	Control	17800	183	5.16					EOEIS-14-220-18B	B	N	Control	790	2.93
EOEIS-14-220-22A	A	N	Control	1680	37.1						EOEIS-14-220-22B	B	N	Control	420	31.3
EOEIS-14-220-24A	A	N	Control	4910	4.44						EOEIS-14-220-24B	B	N	Control	1160	4.75
EOEIS-14-220-13A	A	N	Endometriosis	9230	2.46						EOEIS-14-220-13B	B	N	Endometriosis	138	2.14
EOEIS-14-220-17A	A	N	Endometriosis	620	2.12						EOEIS-14-220-17B	B	N	Endometriosis	2150	9.68
EOEIS-14-220-21A	A	N	Endometriosis	6100	15.5						EOEIS-14-220-21B	B	N	Endometriosis	539	5.86	0.57
EOEIS-14-220-27A	A	N	Endometriosis	5250	101	1.26					EOEIS-14-220-27B	B	N	Endometriosis	1720	60.9
EOEIS-14-220-28A	A	N	Endometriosis	9750	31.1	0.663					EOEIS-14-220-28B	B	N	Endometriosis	2440	10.1	0.766
EOEIS-14-220-29A	A	N	Endometriosis	8060	4.71	1.15					EOEIS-14-220-29B	B	N	Endometriosis	1880	11.6	0.69
EOEIS-14-220-30A	A	N	Endometriosis	1550	5.48						EOEIS-14-220-30B	B	N	Endometriosis	1260	38.1
EOEIS-14-220-38A	A	N	Endometriosis	5450	39.9	1.85					EOEIS-14-220-38B	B	N	Endometriosis	10600	59.2
EOEIS-14-220-40A	A	N	Endometriosis	18300	5.06						EOEIS-14-220-40B	B	N	Endometriosis	1510	48.3
EOEIS-14-220-53A	A	N	Endometriosis	79.1	3.5		1.5				EOEIS-14-220-53B	B	N	Endometriosis	357	19.6		3.26
				E2470(2-HYDROXYESTRADIOL)	E1130(2-HYDROXYESTRONE)										E2470(2-HYDROXYESTRADIOL)	E1130(2-HYDROXYESTRONE)
		Control	Mean	9222.5	61.885								Control	Mean	1140	11.575
			S.D	7298.46	81.8436									S.D	762.408	13.2727
			SE	3649.23	40.9218									SE	381.204	6.63637
		Endometriosis	Mean	6438.91	21.083								Endometriosis	Mean	2259.4	26.548
			S.D	5403.51	31.0128									S.D	3031.04	22.8603
			SE	1708.74	9.80711									SE	958.498	7.22906
E2470(2-HYDROXYESTRADIOL)
Timepoint	Control	Control_SD	Control_SE	EOSIS	Endo_SD	Endo_SE
DOS	9222.5	7298.46	3649.23	6438.91	5403.51	1708.74
PSI	1140	762.408	381.204	2259.4	3031.04	958.498
E1130(2-HYDROXYESTRONE)
Timepoint	Control	Control_SD	Control_SE	EOSIS	Endo_SD	Endo_SE
DOS	61.885	81.8436	40.9218	21.083	31.0128	9.80711
PSI	11.575	13.2727	6.63637	26.548	22.8603	7.22906

## Sheet: 2_OH
No OCP									OCP
E2470(2-HYDROXYESTRADIOL)									E2470(2-HYDROXYESTRADIOL)
Timepoint	Control	Control_SD	Control_SE	EOSIS	Endo_SD	Endo_SE			Timepoint	Control	Control_SD	Control_SE	EOSIS	Endo_SD	Endo_SE
DOS	9222.5	7298.46	3649.23	6438.91	5403.51	1708.74			DOS	3897.2	4705.14	2104.2	1508.86	1219.11	460.779
PSI	1140	762.408	381.204	2259.4	3031.04	958.498			PSI	2052.2	1945.02	869.842	963.5	712.069	251.754
E1130(2-HYDROXYESTRONE)									E1130(2-HYDROXYESTRONE)
Timepoint	Control	Control_SD	Control_SE	EOSIS	Endo_SD	Endo_SE			Timepoint	Control	Control_SD	Control_SE	EOSIS	Endo_SD	Endo_SE
DOS	61.885	81.8436	40.9218	21.083	31.0128	9.80711			DOS	12.0475	10.1609	5.08044	18.2544	20.8537	6.95122
PSI	11.575	13.2727	6.63637	26.548	22.8603	7.22906			PSI	24.4625	15.2099	7.60497	9.0875	11.4317	4.04171
E2470(2-HYDROXYESTRADIOL)
Timepoint	Control	EOSIS	Control_SE	Endo_SE
DOS	9222.5	6438.91	3649.23	1708.74
PSI	1140	2259.4	381.204	958.498
DOS	3897.2	1508.86	2104.2	460.779
PSI	2052.2	963.5	869.842	251.754
E1130(2-HYDROXYESTRONE)
Timepoint	Control	EOSIS	Control_SE	Endo_SE
DOS	61.885	21.083	40.9218	9.80711
PSI	11.575	26.548	6.63637	7.22906
DOS	12.0475	18.2544	5.08044	6.95122
PSI	24.4625	9.0875	7.60497	4.04171

## Sheet: 4_OH_OCP
ID	Timepoint	OCP	DiseaseType	E1170	E2510	E1175(4-METHOXYESTRONE)			ID	Timepoint	OCP	DiseaseType	E1170	E2510	E1175(4-METHOXYESTRONE)
EOEIS-14-220-02A	A	Y	Control			6.51			EOEIS-14-220-02B	B	Y	Control			13.1
EOEIS-14-220-05A	A	Y	Control			93.4			EOEIS-14-220-05B	B	Y	Control			43.7
EOEIS-14-220-06A	A	Y	Control			13.3			EOEIS-14-220-06B	B	Y	Control	7.18		10
EOEIS-14-220-11A	A	Y	Control		3.61	6.65			EOEIS-14-220-11B	B	Y	Control			5.06
EOEIS-14-220-58A	A	Y	Control						EOEIS-14-220-58B	B	Y	Control
EOEIS-14-220-04A	A	Y	Endometriosis						EOEIS-14-220-04B	B	Y	Endometriosis			1.26
EOEIS-14-220-14A	A	Y	Endometriosis	7.6		22.1			EOEIS-14-220-14B	B	Y	Endometriosis
EOEIS-14-220-19A	A	Y	Endometriosis						EOEIS-14-220-19B	B	Y	Endometriosis			1.81
EOEIS-14-220-20A	A	Y	Endometriosis	13		18.5			EOEIS-14-220-20B	B	Y	Endometriosis
EOEIS-14-220-25A	A	Y	Endometriosis						EOEIS-14-220-25B	B	Y	Endometriosis
EOEIS-14-220-36A	A	Y	Endometriosis						EOEIS-14-220-36B	B	Y	Endometriosis
EOEIS-14-220-49A	A	Y	Endometriosis			1.9			EOEIS-14-220-49B	B	Y	Endometriosis	5.2		0.67
EOEIS-14-220-54A	A	Y	Endometriosis			3.09			EOEIS-14-220-54B	B	Y	Endometriosis		5.03	2.06
EOEIS-14-220-56A	A	Y	Endometriosis	6.78					EOEIS-14-220-56B	B	Y	Endometriosis			0.364
EOEIS-14-220-57A	A	Y	Endometriosis		1.95	1.17			EOEIS-14-220-57B	B	Y	Endometriosis	6.54	0.501
						E1175(4-METHOXYESTRONE)									E1175(4-METHOXYESTRONE)
				Control	Mean	29.965							Control	Mean	17.965
					S.D	42.4085								S.D	17.4732
					SE	21.2043								SE	8.7366
				Endometriosis	Mean	9.352							Endometriosis	Mean	1.2328
					S.D	10.0981								S.D	0.722793
					SE	4.51601								SE	0.323243
E1175(4-METHOXYESTRONE)
Timepoint	Control	Control_SD	Control_SE	EOSIS	Endo_SD	Endo_SE
DOS	29.965	42.4085	21.2043	9.352	10.0981	4.51601
PSI	17.965	17.4732	8.7366	1.2328	0.722793	0.323243

[truncated: 4 more sheets: 4_OH_NoOCP, 16_OH_OCP, 16_OH_NoOCP, 16-OH]
